# Supplementary material for: Unexpected Fluorescence Emission Behaviors of Tetraphenylethylene-Functionalized Polysiloxane and Highly Reversible Sensor for Nitrobenzene
Source: Polymers (Basel). 2021 Sep 9;13(18):3046. doi: 10.3390/polym13183046 (PMC8470815; doi:10.3390/polym13183046)
Supplement: Supplementary file 1 [file polymers-13-03046-s001.zip]

Archive with 1 entries (1 files):
- polymers-1326292-supplementary.pdf
